# Supplementary material for: Evaluation of Two Adjuvant Formulations for an Inactivated Yellow Fever 17DD Vaccine Candidate in Mice
Source: Vaccines (Basel). 2022 Dec 28;11(1):73. doi: 10.3390/vaccines11010073 (PMC9865672; doi:10.3390/vaccines11010073)
Supplement: Supplementary file 1 [file vaccines-11-00073-s001.zip]

Archive with 1 entries (1 files):
- vaccines-2038924-supplementary.pdf
